# Supplementary material for: High-Alpine Permafrost and Active-Layer Soil Microbiomes Differ in Their Response to Elevated Temperatures
Source: Front Microbiol. 2019 Apr 3;10:668. doi: 10.3389/fmicb.2019.00668 (PMC6456652; doi:10.3389/fmicb.2019.00668)
Supplement: TABLE S3 — Effects of soil origin, temperature, and their interactions on the most abundant bacterial taxa (phyla or class). [file Table_3.xlsx]

## Sheet: List1
Table S3: Effects of soil origin, temperature and their interactions on the most abundant bacterial taxa (phyla or class)
	Proteobacteria	Alphaproteobacteria	Betaproteobacteria	Deltaproteobacteria	Gammaproteobacteria	Acidobacteria	Actinobacteria	Bacteroidetes	Chloroflexi	Elusimicrobia	Firmicutes	Gemmatimonadetes	Parcubacteria	Planctomycetes	Saccharibacteria	Verrucomicrobia
PF
Acclimation	F1,6=4.21NS	F1,6=3.72NS	F1,6=2.99NS	F1,6=0.44NS	F1,6=1.43NS	F1,6=9.21*	F1,6=0.27NS	F1,6=0.38NS	F1,6=1.45NS	F1,6=2.04NS	F1,6=0.80NS	F1,6=0.21NS	F1,6=31.7**	F1,6=22.5**	F1,6=14.7*	F1,6=5.76NS
4°C	18.4 (1.30)	4.92 (0.00)	11.0 (0.01)	0.26 (0.00)	2.25 (0.00)	6.58 (0.00) a	38.6 (0.01)	2.82 (0.17)	8.40 (0.28)	0.07 (0.02)	0.07 (0.02)	3.60 (0.15)	0.49 (0.04) a	2.95 (0.13) a	0.17 (0.01) a	14.3 (0.42)
25°C	26.2 (5.09)	7.49 (0.01)	17.0 (0.02)	0.35 (0.00)	4.31 (0.02)	5.29 (0.00) b	36.2 (0.03)	3.68 (1.31)	7.22 (0.75)	0.05 (0.01)	0.17 (0.13)	3.43 (0.27)	0.24 (0.02) b	1.87 (0.14) b	0.13 (0.01) b	11.0 (0.99)
Heat shock	F1,6=2.19NS	F2,9=4.06NS	F2,9=0.75NS	F2,9=3.63NS	F2,9=2.71NS	F2,9=26.6***	F2,9=14.5**	F2,9=11.0**	F2,9=4.98*	F2,9=21.9***	F2,9=196***	F2,9=3.82NS	F2,9=28.7***	F2,9=23.8***	F2,9=23.8***	F2,9=24.6***
4°C control	18.4 (1.30)	4.92 (0.41)	11.0 (1.02)	0.26 (0.03)	2.25 (0.29)	6.58 (0.22) a	38.6 (1.70) a	2.82 (0.17) a	8.40 (0.28) a	0.07 (0.02) a	0.07 (0.02) c	3.60 (0.15)	0.49 (0.04) a	2.95 (0.13) a	0.17 (0.01) a	14.3 (0.42) a
4°C	26.9 (4.84)	7.28 (4.81)	6.28 (3.00)	0.09 (0.01)	3.06 (2.09)	2.48 (0.18) b	16.6 (3.05) b	0.80 (0.41) b	6.11 (0.79) ab	0.01 (0.00) b	46.0 (4.31) a	2.57 (0.26)	0.13 (0.01) b	0.74 (0.04) b	0.05 (0.01) b	6.60 (0.76) b
25°C	32.6 (4.34)	9.84 (1.94)	9.83 (2.71)	0.74 (0.53)	8.47 (3.06)	3.01 (0.38) b	17.1 (2.00) b	7.58 (1.81) a	4.60 (0.77) b	0.01 (0.00) b	27.3 (2.88) b	2.96 (0.26)	0.13 (0.02) b	0.72 (0.10) b	0.03 (0.01) b	6.85 (0.62) b
NW
Acclimation	F3,15=13.9***	F3,15=116***	F3,15=3.43NS	F3,15=583***	F3,15=1.39NS	F3,15=49.1***	F3,15=5.75*	F3,15=32.2***	F3,15=16.4***	F3,15=119***	F3,15=812***	F3,15=19.3**	F3,15=112***	F3,15=216***	F3,15=428***	F3,15=213***
4°C	26.0 (4.65) a	13.1 (0.35) ab	13.6 (0.26)	3.38 (0.15) c	7.80 (0.19)	3.63 (0.09) a	5.76 (0.19) ab	14.2 (0.34) a	3.58 (0.14) b	0.07 (0.00) b	0.22 (0.01) b	1.46 (0.00) b	1.53 (0.10) b	7.11 (0.21) c	6.22 (0.11) a	14.6 (0.18) b
15°C	20.0 (7.80) a	13.9 (0.64) a	10.9 (0.18)	5.02 (0.16) b	8.45 (0.29)	4.08 (0.19) a	5.22 (0.22) b	11.4 (0.27) a	3.90 (0.18) b	0.11 (0.03) b	0.16 (0.01) bc	1.60 (0.10) b	2.12 (0.24) b	8.92 (0.29) b	5.45 (0.18) a	14.6 (0.27) b
25°C	15.1 (4.54) a	11.1 (0.07) b	11.9 (0.13)	6.22 (0.11) a	5.27 (0.08)	4.08 (0.05) a	6.56 (0.19) a	5.33 (0.08) b	4.98 (0.24) a	1.10 (0.05) a	0.12 (0.01) c	1.50 (0.06) b	6.18 (0.44) a	11.3 (0.24) a	3.85 (0.04) b	14.8 (0.16) b
40°C	16.7 (5.13) b	3.20 (0.32) c	9.36 (1.53)	0.54 (0.02) d	8.31 (3.00)	2.13 (0.13) b	5.27 (0.33) b	2.05 (0.57) c	5.81 (0.44) a	0.00 (0.00) c	50.7 (3.50) a	2.26 (0.10) a	0.37 (0.05) c	2.44 (0.16) d	0.67 (0.04) c	4.99 (0.30) a
Heat shock	F3,15=7.83**	F4,19=61.7***	F4,19=2.71NS	F4,19=38.2***	F4,19=5.13**	F4,19=117***	F4,19=73.3***	F4,19=74.6***	F4,19=22.1***	F4,19=33.9***	F4,19=290***	F4,19=2.63NS	F4,19=107***	F4,19=254***	F4,19=264***	F4,19=143***
4°C control	26.0 (4.65) ab	13.1 (0.35) a	13.6 (0.26)	3.38 (0.15) a	7.80 (0.19) ab	3.63 (0.09) a	5.76 (0.19) a	14.2 (0.34) a	3.58 (0.14) c	0.07 (0.00) b	0.22 (0.01) c	1.46 (0.00)	1.53 (0.10) b	7.11 (0.21) a	6.22 (0.11) a	14.6 (0.18) a
4°C	26.0 (2.70) bc	3.53 (0.11) c	10.2 (2.85)	0.92 (0.02) c	8.23 (5.57) ab	1.82 (0.17) c	4.13 (0.37) b	2.61 (0.26) b	5.51 (0.61) b	0.01 (0.00) c	48.9 (4.19) a	2.49 (0.23)	0.72 (0.09) c	1.98 (0.16) c	1.15 (0.05) b	5.51 (0.18) c
15°C	20.0 (7.80) bc	3.22 (0.10) c	16.2 (2.54)	1.15 (0.06) bc	3.30 (0.96) b	2.82 (0.15) b	5.43 (0.18) a	1.36 (0.09) c	6.36 (0.35) ab	0.08 (0.00) b	39.2 (3.33) ab	2.72 (0.09)	2.12 (0.08) b	3.86 (0.31) b	1.08 (0.02) b	7.95 (0.52) b
25°C	15.1 (4.54) c	3.93 (0.47) c	9.88 (1.93)	1.49 (0.14) b	2.47 (0.44) b	4.02 (0.30) a	6.49 (0.64) a	1.40 (0.10) c	7.89 (0.52) a	0.25 (0.03) a	34.3 (2.33) b	2.96 (0.25)	5.47 (0.42) a	7.46 (0.30) a	0.74 (0.05) c	7.48 (0.59) b
40°C	27.8 (2.85) a	5.42 (0.62) b	19.4 (2.36)	0.56 (0.12) d	17.7 (1.51) a	0.58 (0.02) d	1.26 (0.06) c	9.94 (2.35) a	3.31 (0.31) c	0.00 (0.00) c	35.4 (3.33) ab	2.31 (0.77)	0.11 (0.02) d	0.60 (0.00) d	0.27 (0.03) d	2.06 (0.12) d
SE
Acclimation	F3,15=131***	F3,15=75.6***	F3,15=216***	F3,15=14.4***	F3,15=371***	F3,15=35.6***	F3,15=53.7***	F3,15=292***	F3,15=42.0***	F3,15=39.5***	F3,15=451***	F3,15=14.6**	F3,15=352***	F3,15=19.6***	F3,15=459***	F3,15=1.09NS
4°C	25.2 (2.71) a	7.45 (0.12) a	5.16 (0.08) a	3.59 (0.04) b	5.67 (0.07) a	12.0 (0.10) c	5.49 (0.23) a	3.60 (0.09) a	17.2 (0.54) b	0.20 (0.00) b	0.21 (0.01) b	1.68 (0.05) b	4.15 (0.09) a	6.34 (0.10) b	17.6 (0.99) a	3.03 (0.12)
15°C	22.0 (0.52) a	7.12 (0.06) a	5.30 (0.15) a	3.66 (0.07) b	5.77 (0.11) a	12.9 (0.15) c	5.27 (0.09) a	3.63 (0.09) a	17.0 (0.48) b	0.23 (0.01) ab	0.18 (0.02) b	1.55 (0.03) b	4.95 (0.24) a	6.36 (0.10) b	16.0 (0.60) a	2.84 (0.10)
25°C	22.3 (0.31) a	7.54 (0.04) a	5.49 (0.17) a	4.06 (0.04) a	5.69 (0.11) a	14.4 (0.18) b	4.91 (0.10) a	3.69 (0.15) a	18.5 (0.54) b	0.31 (0.02) a	0.17 (0.01) b	1.64 (0.05) b	4.87 (0.15) a	7.45 (0.10) a	10.1 (0.49) b	2.83 (0.05)
40°C	21.6 (0.31) b	2.98 (0.24) b	1.55 (0.07) b	2.55 (0.22) b	1.14 (0.06) b	16.8 (0.65) a	2.25 (0.18) b	0.61 (0.03) b	31.0 (1.89) a	0.06 (0.01) c	22.6 (3.70) a	2.13 (0.09) a	0.46 (0.03) b	6.50 (0.11) b	0.37 (0.03) c	3.06 (0.12)
Heat shock	F4,19=7.91**	F4,19=254***	F4,19=5.00**	F4,19=9.19***	F4,19=1.59NS	F4,19=132***	F4,19=28.0***	F4,19=38.8***	F4,19=16.7***	F4,19=26.0***	F4,19=110***	F4,19=11.7***	F4,19=113***	F4,19=58.0***	F4,19=255***	F4,19=9.98***
4°C control	25.2 (2.71) a	7.45 (0.12) a	5.16 (0.08) b	3.59 (0.04) a	5.67 (0.07)	12.0 (0.10) c	5.49 (0.23) a	3.60 (0.09) a	17.2 (0.54) b	0.20 (0.00) a	0.21 (0.01) c	1.68 (0.05) bc	4.15 (0.09) a	6.34 (0.10) b	17.6 (0.99) a	3.03 (0.12) a
4°C	21.4 (0.26) b	2.51 (0.02) c	4.40 (2.48) b	2.55 (0.12) a	2.34 (1.00)	11.1 (0.50) c	3.02 (0.21) b	0.68 (0.03) b	26.1 (1.87) a	0.07 (0.01) b	29.2 (2.31) a	2.32 (0.12) a	1.08 (0.15) b	5.60 (0.22) b	1.26 (0.07) b	2.50 (0.05) b
15°C	21.3 (0.21) b	2.98 (0.15) b	2.92 (0.64) b	3.19 (0.12) a	1.97 (0.16)	15.9 (0.19) b	5.55 (0.94) a	0.88 (0.04) b	29.9 (0.52) a	0.10 (0.00) ab	15.3 (2.32) b	2.51 (0.01) a	1.41 (0.10) b	5.95 (0.23) b	1.19 (0.11) b	3.19 (0.13) a
25°C	21.6 (0.09) ab	3.25 (0.13) b	6.71 (2.49) ab	2.98 (0.14) a	2.15 (0.26)	18.6 (0.59) a	4.08 (0.61) ab	0.77 (0.10) b	28.7 (0.93) a	0.16 (0.01) a	10.0 (2.03) b	2.11 (0.09) ab	1.25 (0.14) b	8.41 (0.20) a	0.54 (0.04) c	2.93 (0.14) a
40°C	22.05 (0.26) a	1.51 (0.06) d	18.3 (2.93) a	1.34 (0.34) b	3.17 (2.08)	6.40 (0.32) d	0.99 (0.10) c	0.29 (0.08) c	28.2 (2.17) a	0.00 (0.00) c	29.5 (3.58) a	1.53 (0.17) c	0.12 (0.01) c	3.08 (0.24) c	0.20 (0.03) d	2.37 (0.08) b
