# Supplementary material for: High-Alpine Permafrost and Active-Layer Soil Microbiomes Differ in Their Response to Elevated Temperatures
Source: Front Microbiol. 2019 Apr 3;10:668. doi: 10.3389/fmicb.2019.00668 (PMC6456652; doi:10.3389/fmicb.2019.00668)
Supplement: TABLE S4 — Effects of soil origin, temperature, and their interactions on the most abundant fungal taxa. [file Table_4.xlsx]

## Sheet: List1
Table S4: Effects of soil origin, temperature and their interactions on the most abundant fungal taxa
	Basidiomycota	Ascomycota	Mucoromycota	Chytridiomycota
PF
Acclimation	F1,6=1.39NS	F1,6=1.93NS	F1,6=0.65NS	-
4°C	68.3 (2.12)	30.2 (1.74)	0.30 (0.10)	n.d.
25°C	55.1 (8.38)	41.9 (8.08)	0.42 (0.10)	n.d.
Heat shock	F2,9=0.89NS	F2,9=0.95NS	F2,9=0.92NS	-
4°C control	68.3 (2.12)	30.2 (1.74)	0.30 (0.10)	n.d.
4°C	66.1 (4.60)	32.1 (4.06)	0.68 (0.40)	n.d.
25°C	53.1 (10.7)	42.4 (10.6)	0.61 (0.20)	n.d.
NW
Acclimation	F3,15=11.6**	F3,15=36.3***	F3,15=6.71**	F3,15=5.42*
4°C	6.63 (0.54) b	77.1 (1.11) a	6.12 (0.57) a	0.001 (0.00) b
15°C	7.38 (1.06) b	75.4 (1.23) a	8.70 (0.68) a	0.004 (0.00) ab
25°C	7.48 (0.52) b	73.8 (2.07) ab	10.1 (2.08) a	0.010 (0.01) a
40°C	14.1 (2.15) a	71.5 (4.02) b	5.74 (0.91) b	0.000 (0.00) b
Heat shock	F4,19=5.64**	F4,19=16.0***	F4,19=17.9***	F4,19=5.81**
4°C control	6.63 (0.54) b	77.1 (1.11) bc	6.12 (0.57) a	0.001 (0.00) b
4°C	6.67 (0.71) b	81.2 (1.69) b	4.45 (0.65) a	0.000 (0.00) b
15°C	8.13 (1.14) ab	79.3 (2.01) b	5.30 (0.45) a	0.000 (0.00) b
25°C	10.7 (1.17) a	74.8 (3.22) c	5.36 (0.68) a	0.000 (0.00) b
40°C	2.29 (0.42) c	91.8 (1.50) a	2.59 (0.43) b	0.002 (0.00) a
SE
Acclimation	F3,15=9.31**	F3,15=0.93NS	F3,15=3.63*	F3,15=5.82*
4°C	17.0 (1.32) a	48.5 (0.98)	16.0 (0.80) ab	0.04 (0.01) bc
15°C	16.8 (1.33) a	47.7 (1.04)	17.5 (1.13) ab	0.06 (0.01) ab
25°C	18.0 (1.17) a	43.7 (2.48)	20.2 (2.72) a	0.03 (0.01) c
40°C	10.1 (0.79) b	72.3 (3.05)	9.32 (1.79) b	0.24 (0.12) a
Heat shock	F4,19=16.5***	F4,19=9.23***	F4,19=6.15***	F4,19=6.88**
4°C control	17.0 (1.32) a	48.5 (0.98) b	16.0 (0.80) a	0.04 (0.01) b
4°C	9.74 (0.94) ab	63.6 (3.86) b	17.2 (2.02) a	0.13 (0.02) ab
15°C	9.63 (0.25) ab	62.9 (0.56) b	20.8 (0.47) a	0.35 (0.12) a
25°C	18.9 (3.94) a	52.5 (3.68) b	19.1 (0.81) a	0.26 (0.05) a
40°C	7.16 (2.16) b	81.5 (4.96) a	4.99 (1.17) b	0.10 (0.04) ab
